# Supplementary material for: Endurance Training in Humans Modulates the Bacterial DNA Signature of Skeletal Muscle
Source: Biomedicines. 2021 Dec 29;10(1):64. doi: 10.3390/biomedicines10010064 (PMC8773292; doi:10.3390/biomedicines10010064)
Supplement: Supplementary file 1 [file biomedicines-10-00064-s001.zip]

Archive with 1 entries (1 files):
- biomedicines-1436413-supplementary.pdf
